# Supplementary material for: Early 2-Factor Transcription Factors Associated with Progression and Recurrence in Bevacizumab-Responsive Subtypes of Glioblastoma
Source: Cancers (Basel). 2024 Jul 14;16(14):2536. doi: 10.3390/cancers16142536 (PMC11275000; doi:10.3390/cancers16142536)
Supplement: Supplementary file 1 [file cancers-16-02536-s001.zip]

Archive with 3 entries (3 files):
- Supplementary Table S2 E2F8 network nodes.pdf
- SupplementaryFigure S1.jpg
- SupplementaryTable S1-BVZpreVSpostTF106.pdf
